# Supplementary material for: Inhibiting PHGDH with NCT-503 reroutes glucose-derived carbons into the TCA cycle, independently of its on-target effect
Source: J Enzyme Inhib Med Chem. 2021 Jun 30;36(1):1282–9. doi: 10.1080/14756366.2021.1935917 (PMC8253182; doi:10.1080/14756366.2021.1935917)
Supplement: Supplemental Material [file IENZ_A_1935917_SM2683.xlsx]

## Sheet: Figure 2A-B_13C incorporation
Cell line	Treatment	Metabolite_m/z	Replicate	13C incorporation [%]
BE(2)-C	inactive NCT-503	Cit_275	1	4.28116
BE(2)-C	inactive NCT-503	Cit_275	2	4.62411
BE(2)-C	inactive NCT-503	Cit_275	3	4.85872
BE(2)-C	inactive NCT-503	Cit_275	4	4.71706
BE(2)-C	inactive NCT-503	Mal_248	1	0
BE(2)-C	inactive NCT-503	Mal_248	2	0
BE(2)-C	inactive NCT-503	Mal_248	3	0
BE(2)-C	inactive NCT-503	Mal_248	4	0
BE(2)-C	inactive NCT-503	Pyr_177	1	31.0007
BE(2)-C	inactive NCT-503	Pyr_177	2	34.1546
BE(2)-C	inactive NCT-503	Pyr_177	3	31.0204
BE(2)-C	inactive NCT-503	Pyr_177	4	29.492
BE(2)-C	inactive NCT-503	Ser_206	1	2.21463
BE(2)-C	inactive NCT-503	Ser_206	2	1.95284
BE(2)-C	inactive NCT-503	Ser_206	3	1.66295
BE(2)-C	inactive NCT-503	Ser_206	4	1.64404
BE(2)-C	NCT-503	Cit_275	1	0
BE(2)-C	NCT-503	Cit_275	2	0
BE(2)-C	NCT-503	Cit_275	3	0
BE(2)-C	NCT-503	Cit_275	4	0
BE(2)-C	NCT-503	Mal_248	1	1.53816
BE(2)-C	NCT-503	Mal_248	2	1.19317
BE(2)-C	NCT-503	Mal_248	3	1.00405
BE(2)-C	NCT-503	Mal_248	4	1.74032
BE(2)-C	NCT-503	Pyr_177	1	37.2648
BE(2)-C	NCT-503	Pyr_177	2	34.2214
BE(2)-C	NCT-503	Pyr_177	3	46.4979
BE(2)-C	NCT-503	Pyr_177	4	47.1275
BE(2)-C	NCT-503	Ser_206	1	0.153724
BE(2)-C	NCT-503	Ser_206	2	0.707617
BE(2)-C	NCT-503	Ser_206	3	0.126761
BE(2)-C	NCT-503	Ser_206	4	0.21149
SH-EP	inactive NCT-503	Cit_275	1	36.1819
SH-EP	inactive NCT-503	Cit_275	2	34.5939
SH-EP	inactive NCT-503	Cit_275	3	35.5218
SH-EP	inactive NCT-503	Cit_275	4	30.6438
SH-EP	inactive NCT-503	Mal_248	1	0
SH-EP	inactive NCT-503	Mal_248	2	0.140829
SH-EP	inactive NCT-503	Mal_248	3	0
SH-EP	inactive NCT-503	Mal_248	4	0.146548
SH-EP	inactive NCT-503	Pyr_177	1	52.1588
SH-EP	inactive NCT-503	Pyr_177	2	46.7044
SH-EP	inactive NCT-503	Pyr_177	3	49.167
SH-EP	inactive NCT-503	Pyr_177	4	34.6398
SH-EP	inactive NCT-503	Ser_206	1	0
SH-EP	inactive NCT-503	Ser_206	2	0.0390588
SH-EP	inactive NCT-503	Ser_206	3	0.064664
SH-EP	inactive NCT-503	Ser_206	4	0.0352598
SH-EP	NCT-503	Cit_275	1	3.71099
SH-EP	NCT-503	Cit_275	2	2.77424
SH-EP	NCT-503	Cit_275	3	4.19877
SH-EP	NCT-503	Cit_275	4	3.37895
SH-EP	NCT-503	Mal_248	1	3.61925
SH-EP	NCT-503	Mal_248	2	3.76058
SH-EP	NCT-503	Mal_248	3	3.6829
SH-EP	NCT-503	Mal_248	4	4.03396
SH-EP	NCT-503	Pyr_177	1	35.8247
SH-EP	NCT-503	Pyr_177	2	21.2629
SH-EP	NCT-503	Pyr_177	3	44.398
SH-EP	NCT-503	Pyr_177	4	38.8403
SH-EP	NCT-503	Ser_206	1	0
SH-EP	NCT-503	Ser_206	2	0
SH-EP	NCT-503	Ser_206	3	0
SH-EP	NCT-503	Ser_206	4	0.0757116

## Sheet: Figure 3B-D_13C incorporation
Cell line	Treatment	Metabolite_m/z	Replicate	13C incorporation [%]
Control	inactive NCT-503	Cit_275	1	5.98777
Control	inactive NCT-503	Cit_275	2	7.63827
Control	inactive NCT-503	Cit_275	3	9.71129
Control	inactive NCT-503	Mal_248	1	0
Control	inactive NCT-503	Mal_248	2	0
Control	inactive NCT-503	Mal_248	3	0
Control	inactive NCT-503	Pyr_177	1	51.17
Control	inactive NCT-503	Pyr_177	2	52.25
Control	inactive NCT-503	Pyr_177	3	50.77
Control	inactive NCT-503	Ser_206	1	2.10064
Control	inactive NCT-503	Ser_206	2	2.25642
Control	inactive NCT-503	Ser_206	3	2.37647
Control	NCT-503	Cit_275	1	0
Control	NCT-503	Cit_275	2	0
Control	NCT-503	Cit_275	3	0
Control	NCT-503	Mal_248	1	2.29855
Control	NCT-503	Mal_248	2	2.7093
Control	NCT-503	Mal_248	3	2.33
Control	NCT-503	Pyr_177	1	51.79
Control	NCT-503	Pyr_177	2	55.84
Control	NCT-503	Pyr_177	3	55.05
Control	NCT-503	Ser_206	1	0
Control	NCT-503	Ser_206	2	0
Control	NCT-503	Ser_206	3	0
PHGDH KO#11	inactive NCT-503	Cit_275	1	7.91232
PHGDH KO#11	inactive NCT-503	Cit_275	2	7.35187
PHGDH KO#11	inactive NCT-503	Cit_275	3	9.51
PHGDH KO#11	inactive NCT-503	Mal_248	1	0
PHGDH KO#11	inactive NCT-503	Mal_248	2	0
PHGDH KO#11	inactive NCT-503	Mal_248	3	0.172498
PHGDH KO#11	inactive NCT-503	Pyr_177	1	52.01
PHGDH KO#11	inactive NCT-503	Pyr_177	2	53
PHGDH KO#11	inactive NCT-503	Pyr_177	3	44.26
PHGDH KO#11	inactive NCT-503	Ser_206	1	0
PHGDH KO#11	inactive NCT-503	Ser_206	2	0
PHGDH KO#11	inactive NCT-503	Ser_206	3	0
PHGDH KO#11	NCT-503	Cit_275	1	0
PHGDH KO#11	NCT-503	Cit_275	2	0
PHGDH KO#11	NCT-503	Cit_275	3	0
PHGDH KO#11	NCT-503	Mal_248	1	2.94
PHGDH KO#11	NCT-503	Mal_248	2	3.57786
PHGDH KO#11	NCT-503	Mal_248	3	3.62396
PHGDH KO#11	NCT-503	Pyr_177	1	51.1
PHGDH KO#11	NCT-503	Pyr_177	2	44.63
PHGDH KO#11	NCT-503	Pyr_177	3	48.12
PHGDH KO#11	NCT-503	Ser_206	1	0.16702
PHGDH KO#11	NCT-503	Ser_206	2	0.0163
PHGDH KO#11	NCT-503	Ser_206	3	0
PHGDH KO#38	inactive NCT-503	Cit_275	1	11.5336
PHGDH KO#38	inactive NCT-503	Cit_275	2	11.4826
PHGDH KO#38	inactive NCT-503	Cit_275	3	10.3667
PHGDH KO#38	inactive NCT-503	Mal_248	1	0.176594
PHGDH KO#38	inactive NCT-503	Mal_248	2	0.0269719
PHGDH KO#38	inactive NCT-503	Mal_248	3	0.179512
PHGDH KO#38	inactive NCT-503	Pyr_177	1	48.73
PHGDH KO#38	inactive NCT-503	Pyr_177	2	50.26
PHGDH KO#38	inactive NCT-503	Pyr_177	3	52.29
PHGDH KO#38	inactive NCT-503	Ser_206	1	0
PHGDH KO#38	inactive NCT-503	Ser_206	2	0.00162
PHGDH KO#38	inactive NCT-503	Ser_206	3	0
PHGDH KO#38	NCT-503	Cit_275	1	0
PHGDH KO#38	NCT-503	Cit_275	2	0
PHGDH KO#38	NCT-503	Cit_275	3	0
PHGDH KO#38	NCT-503	Mal_248	1	4.62
PHGDH KO#38	NCT-503	Mal_248	2	5.18077
PHGDH KO#38	NCT-503	Mal_248	3	4.71
PHGDH KO#38	NCT-503	Pyr_177	1	45.85
PHGDH KO#38	NCT-503	Pyr_177	2	47.77
PHGDH KO#38	NCT-503	Pyr_177	3	45.89
PHGDH KO#38	NCT-503	Ser_206	1	0
PHGDH KO#38	NCT-503	Ser_206	2	0
PHGDH KO#38	NCT-503	Ser_206	3	0
